# Supplementary material for: Construction of Heterogeneous Aggregation-Induced Emission Microspheres with Enhanced Multi-Mode Information Encryption
Source: Molecules. 2024 Dec 11;29(24):5852. doi: 10.3390/molecules29245852 (PMC11676549; doi:10.3390/molecules29245852)
Supplement: Supplementary file 1 [file molecules-29-05852-s001.zip]

Archive with 5 entries (5 files):
- Movie S1.mp4
- Movie S2.mp4
- Movie S3.mp4
- Movie S4.mp4
- Supporting information.pdf
